# Supplementary material for: Farmers’ perceptions on stock theft in some districts of the Eastern Cape Province, South Africa
Source: PLoS One. 2024 Sep 27;19(9):e0310881. doi: 10.1371/journal.pone.0310881 (PMC11433143; doi:10.1371/journal.pone.0310881)
Supplement: S1 Data — (XLSX) [file pone.0310881.s001.xlsx]

## Sheet: Sheet1
	Section A : Demographic information of farmer																				Section B: Knowledge of stock theft and management System																	Section C : The economic impacts of stock theft in farmers											D. Control of stock theft, the government needs to do the following
																Number of Livestock
TimeStamp		Gender	Age		Race	Educational Level		Experience at farming		Occupation		Local Municpality		District Municipality		Cattle	Goat	Sheep	Pig	Chickens	Other	Farm Type	Management System		Type of breed farmed			Have you experienced stock theft before?	Level of stock theft in the area		Livestock mostly exposed to stock theft		A season where stock is likely to occur?		Have you reported the cases of stock theft to the SAPS	Possible reason for not reporting stock theft	As a community/ farmer in the area , are any steps you have done to curb the spread of stock theft	Livestock Stolen		Livestock Recovered		How often do you count your animals?	Is government doing enough to fight-off stock theft?	Reasons for livestock farming	Estimation of costs lost due to stock theft	What are contributing factors to the increased stock theft rate?			Will implementation of a harsh prison sentence for someone found stealing livestock be enough?
		1: Male, 2: Female	1: <25, 2: 25-45, 3: 46-66, 4: >66		1: African, 2: Coloured, 3: White, 4: Indian	1 : Primary, 2: Secondary, 3: Tertairy		1: <10, 2 : 11-20, 3: 21-30, 4: >30		1: Employed, 2: Unemployed, 3 : Retired/ Pensioner		1: Raymond, 2: Amahlathi, 3: KSD, 4: Mhlontlo, 5: Ndlambe, 6: Makana		1: Amathole, 2: OR Tambo, 3: Sarah Baartman		1:<25, 2: 26:50, 3: 51-75, 4: >76						1: Communal	1: Extensive System, 2: Semi-Extensive, 3: Intensive System		1: Cattle-Goat-Sheep, 2: Pig Chicken, 3: Other			1: Yes, 2: No	1: Low, 2: Meduim, 3: High		1: Cattle-Goat-Sheep, 2: Pig-Chicken		1: Summer, 2: Winter, 3: Autumn, 4: Spring, 5 : All seasons		1: Yes, 2: No	1: Too far from the SAPS, 2: Low Service delivery from the SAPS, 3: Not yet experienced stock theft	1: Nothing has been done by community to prevent stock theft,2: The community formed forums that usually patrols at night 3: A person found stealing stock is beaten and taken to police	1: <20, 2: 21-40, 3: 41-60, 4: >61				1: All week, 2: Twice a week, 3: Once a week	1: Yes, 2: No	1: Food for Household, 2: Income and wealth creation, 3: Food for Household, Income and creation and Rituals	1: >R20 000, 2: <R20 000	1: Unemployment, 2: Youth exposed more to drugs, 3: Less Conviction Rate			1: Yes, 2: No
2023-10-04		1	3		1	2		3		2		5		3		4		3				1	1		1	2		2	3		1		5		2	3	1	1		1		1	2	1	1	2			1
2023-10-04		2	3		1	1		4		1		5		3		1	1		1	1		1	1		1	2		1	3		1		5		1		1	1		1		1	2	2	2	1	2		2
2023-10-04		1	3		1	1		1		3		5		3			1		1	2		1	1		1	2	3	1	3		1		5		2	2	1	1		1		1	2	2	1	1			1
2023-10-04		1	4		1	3		3		3		5		3		1	1	2		1	1	1	1		1	2	3	2	3		1		5		2		1	1		1		1	2	1	1	2			1
2023-10-04		2	4		1	1		3		3		5		3		3				1		1	1		1			1	3		1		1	2	1		1	1		1		2	2	3	1	1	2		1
2023-10-04		1	3		1	1		2..		2		5		3		1						1	1		1			1	3		1		5		1		2	1		1		1	1	3	1	1	2		1
2023-10-04		1	4		1	1		2..		3		5		3		1	1		1	2		1	1		1			1	1		1		1	2	1		1	1		1		1	1	2	1	1	2		1
2023-10-04		1	3		1	3		2		2		5		3		1	1	1	1	1		1	2		1			1	1		1		4		1		1	1		1		1	2	3	1	1	2	3	1
2023-10-04		2	3		1	2		3		2		5		3		1	2			1		1	1		1	2		1	2		2		2		2	2	2	3		1		1	2	3	2	1	2		2
2023-10-04		1	2		1	2		1		1		5		3		3	1	4				1	1		1			1	3		1		1	2	1		1	1		1		1	2	3	2	1	2	3	1
2023-10-04		1	4		1	1		1		1		5		3		4	1	4		3		1	1		1			1	3		1		1		1		1	1		1		1	1	3	1	1	2	3	1
2023-10-04		1	4		1	2		2		1		5		3		2		3				1	2		1	2		1	3		1		2	4	1		1	4		1		1	1	3	2	2			1
2023-10-04		1	4		1	2		1		3		5		3		1	3	1		2		1	2		1			1	3		1		1		2	2	2	2		1		1	2	3	2	1			1
2023-10-04		1	4		1	1		3		3		5		3		1	2	3			2	1	1		1	2	3	1	3		1		1		1		1	4		1		1	2	3	2	1			1
2023-10-04		1	4		1	2		3		1		5		3		4	1	4	1	2	1	1	2		1	2	3	2	3		1		5		2	2	1	1		1		1	2	2	2	2			1
2023-10-04		1	4		1	1		3		3		5		3				2		2		1	1		1			1	3		1		5		1		1	1		1		1	2	3	1	3			1
2023-10-04		2	2		1	3		4		1		5		3			1		1			1	1		1	2		2	3		1		1	2	2	3	3	1		1		1	2	3	1	1	2	3	1
2023-10-04		2	4		1	1		2		3		5		3			1		1			1	1		1			2	1		1		2		2	3	3	1		1		1	2	2	1	3			2
2023-10-04		2	3		1	1		1		3		5		3		2	3		1			1	1		1	2		1	3		1		2		2	1	3	1		1		1	2	2	1	1			1
2023-10-04		1	3		1	1		3		3		5		3		1	1	1	1			1	1		1	2		1	3		1		1	2	2	2	1	2		1		1	2	3	2	2			1
2023-10-04		1	4		1	1		4		3		6		3		1	1	1	1			1	1		1	2		2	2		2		2	3	2	3	1	1		1		1	2	2	2	2			1
2023-10-04		1	3		1	2		2		2		6		3		2		2				1	1		1	2		1	2		1		5		1		1	1		1		1	2	2	1	1			1
2023-10-04		2	3		1	3		4		2		6		3		1	2		1			1	1		1			1	2		1		1	2	1		2	4		3		2	2	3	2	1	2		1
2023-10-04		2	3		1	3		1		2		6		3		1		1				1	1		1			1	3		1		2		1		1	1		1		1	1	2	1	1			1
2023-10-04		1	2		1	3		4		2		6		3		1	2	1				1	1		1			1	3		1		2		2	2	3	3		1		1	2	2	2	1	2		1
2023-10-04		1	4		1	2		4		3		6		3		1		2		1		1	1		1			1	2		1		2		1		2	1		1		2	2	3	2	1	2		1
2023-10-04		1	4		1	1		1		3		6		3		2		1				1	1		1	2		1	3		1		1	3	1		1	1		1		1	2	1	2	1	2		1
2023-10-04		1	3		1	2		4		2		6		3		1	1		1	1	1	1	1		1	2	3	1	3		1		2		2	2	2	1		1		2	2	3	1	1	2		1
2023-10-04		2	3		1	2		2		2		6		3		1			1			1	1		1	2		2	3		1		2		2	3	3	1		1		1	2	3	1	1	2	3	1
2023-10-04		1	2		1	2		2		1		6		3						1		1	1		2			2	3		1		2		2	2	3	1		1		1	2	3	1	1	2	3	1
2023-10-04		1	4		1	1		1		3		6		3			1		1	1		1	1		1	2		1	3		1		5		2	2	3	1		1		1	2	3	2	1	2	3	1
2023-10-04		2	2		1	2		2		1		6		3		1	1		1	1		1	1		1	2		1	3		1		2		1		1	1		1		1	1	3	1	1	2	3	2
2023-10-04		2	2		1	1		2		2		6		3		1			1	1		1	1		1	2		1	3		1		2		1		3	1		1		1	1	3	1	1	3		1
2023-10-04		1	3		1	1		4		2		6		3		1	1					1	1		1			2	2		1		2	3	2	3	2	1		1		1	2	3	2	1	2	3	1
24/03/2023		1	4		1	2		1		3		6		3		2		1				1	2		1			1	3		1		1		2	2	2	2		1		1	2	3	2	1			1
24/03/2023		1	4		1	1		3		3		1		1		4	2	3				1	1		1			1	3		1		1		1		1	4		1		1	2	3	2	1			1
24/03/2023		1	4		1	2		3		1		1		1		4	1	4	1	2	1	1	1		1	2	3	2	3		1		5		2	2	1	1		1		1	2	2	2	2			1
24/03/2023		1	3		2	2		3		2		1		1		1	1					1	1		1			1	3		1		1		1		1	1		1		1	2	1	2	1			1
24/03/2023		1	3		1	2		2..		2		1		1		1	1	4				1	1		1			1	3		1		5		1		1	1		1		1	1	3	1	1			2
24/03/2023		1	4		1	1		4		3		1		1		2	1	2			1	1	2		1			1	3		1		1	3	1		1	1		1		3	2	3	2	1	3		1
24/03/2023		1	4		2	3		2		3		1		1				2				1	2		1			1	3		1		2	3	1		1	1		1		1	2	3	2	1			1
24/03/2023		1	2		1	2		1		1		1		1		1	1	4				1	1		1			1	3		1		1	2	1		1	1		1		1	2	3	2	1	2	3	1
24/03/2023		1	4		1	1		1		1		1		1		4	1	4				1	1		1			1	3		1		1		1		1	1		1		1	1	3	1	1	2	3	1
24/03/2023		1	4		1	2		2		1		1		1				3				1	2		1			1	3		1		2	4	1		1	4		1		1	1	3	2	2			1
24/03/2023		1	4		2	2		1		3		1		1				1				1	2		1			1	3		1		1		2	2	2	3		1		1	2	3	2	1			1
24/03/2023		1	4		1	1		3		3		1		1		1	2	3				1	1		1			1	3		1		1		1		1	4		1		1	2	3	2	1			1
24/03/2023		1	4		1	2		3		1		1		1		4	1	4	1	2	1	1	1		1	2	3	2	3		1		5		2	2	1	1		1		1	2	2	2	2			1
24/03/2023		1	4		1	1		3		3		1		1				2		2		1	1		1			1	3		1		5		1		1	1		1		1	2	3	1	3			1
24/03/2023		2	2		1	3		4		1		1		1			1		1			1	1		1	2		2	3		1		1	2	2	3	3	1		1		1	2	3	1	1	2	3	1
24/03/2023		2	4		1	2		3		3		1		1				2				1	1		1			1	3		1		5		1		2	1		1		1	2	3	1	1	2	3	1
24/03/2023		2	3		2	3		3		1		1		1			3					1	1		1			2	3		1		2	3	2	3	2	2		1		1	2	3	2	1			1
24/03/2023		1	3		2	2		4		3		1		1		1	1		1	1		1	1		1	2		2	3		2		2	4	2	1	2	1		1		3	2	2	2	2			1
24/03/2023		1	2		2	3		3		1		1		1		1	1			1		1	1		1	2		1	2		1		5		1		1	1		1		1	2	1	2	1			1
24/03/2023		2	2		1	2		3		2		1		1		1	1		1	1		1	1		1	2		1	2		1		1	2	2	2	2	1		1		1	2	2	2	3			1
24/03/2023		1	2		1	2		3		1		1		1		1	1		1	1	1	1	1		1	2	3	1	3		1		1	4	2	2	2	1		1		1	1	1	1	2			1
24/03/2023		1	3		1	2		4		2		1		1		1	1					1	1		1			1	3		1		2		2	2	1	1		1		3	2	2	2	2			1
24/03/2023		1	3		1	2		4		2		1		1		1	1			1		1	1		1	2		2	2		1		5		2	3	2	1		1		1	2	2	1	1			1
24/03/2023		1	2		2	3		4		1		1		1		1		2	1	1		1	1		1	2	3	1	3		1		5		2	2	2	1		1		1	2	3	2	1			1
24/03/2023		1	3		1	2		4		2		1		1		1				1	1	1	1		1	2	3	2	3		1		5		2	2	2	1		1		1	2	3	1	1	2		1
24/03/2023		1	3		1	1		3		3		1		1		1	1	1	1			1	1		1	2		1	3		1		1	2	2	2	1	2		1		1	2	3	2	2			1
24/03/2023		1	4		1	1		4		3		1		1		1	1	1	1			1	1		1	2		2	2		2		2	3	2	3	1	1		1		1	2	2	2	2			1
18/03/2023		1	3		1	2		2		2		1		1		2		2				1	1		1	2		1	2		1		5		1		1	1		1		1	2	2	1	1			1
18/03/2023		2	3		2	3		4		2		1		1		1	2		1			1	1		1			1	2		1		1	2	1		2	4		3		2	2	3	2	1	2		1
18/03/2023		2	3		1	3		1		2		1		1		1		1				1	1		1			1	3		1		2		1		1	1		1		1	1	2	1	1			1
18/03/2023		1	2		1	3		4		2		1		1		1	2	1				1	1		1			1	3		1		2		2	2	3	3		1		1	2	2	2	1	2		1
18/03/2023		1	4		1	2		4		3		1		1		1		2		1		1	1		1			1	2		1		2		1		2	1		1		2	2	3	2	1	2		1
18/03/2023		1	4		1	1		1		3		1		1		2		1				1	1		1	2		1	3		1		1	3	1		1	1		1		1	2	1	2	1	2		1
18/03/2023		1	4		1	3		4		2		1		1				1				1	1		1			1	3		1		1		1		2	1		1		3	2	3	2	1	2		1
18/03/2023		1	2		1	2		2		1		1		1		3	2	2	1	2		1	1		1	2		1	3		1			2	1		1	2		1		1	2	3	2	1	2	3	1
18/03/2023		1	3		2	2		3		1		1		1		1	1		1			1	1		1	2		1	2		2		1	2	1		1	1		1		3		2	2	1			1
18/03/2023		1	3		2	1		2		1		1		1		2	1	2				1	1		1			2	2		1		1		2	3	1	1		1		3	2	1	1	1	2		1
18/03/2023		1	2		1	1		2		2		1		1			3		2			1	1		1	2		2	1		1		1	2	1	3	2	1		1		3	1	3	1	1			1
18/03/2023		1	3		1	2		2		2		1		1		1	1		1	3		1	2		1	2		1	3		1		1		1	2	1	1		1		2	2	3	1	1	2		1
18/03/2023		1	4		1	1		2		2		1		1		4		3				1	2		1			1	3		1		1	2	2	2	1	2		1		1	1	3	2	1	2	3	1
18/03/2023		1	4		1	1		3		3		1		1			1		1	1		1	1		1	2		2	3		1		1		2	3	1	1		1		1		1	1	1	2		1
18/03/2023		1	3		1	2		2		1		1		1		3	1		1	4		1	1		1	2		1	3		1		1	2	1		3	2		1		3	2	3	2	1		3	1
18/03/2023		1	2		1	1		1		2		1		1		1	1					1	1		1			1	3		1		1	2	1		2	1		1		1	2	1	1	1	2		1
18/03/2023		1	3		1	2		1		1		1		1		1	1		1	1		1	1		1	2		1	1		1		1	2	2	1	3	1		1		1	2	3	2	1	2		1
18/03/2023		1	2		1	2		4		2		1		1			1		1			1	1		1	2		1	3		1		2		2	1	2	1		1		1	2	1	1	1			1
18/03/2023		2	3		1	2		1		1		1		1			3					1	1		1			1	3		1		2		2	2	1	1		1		2	2	1	1		2		1
18/03/2023		2	3		1	1		4		2		1		1		2	1	2	1	3		1	1		1	2		1	3		1		1		1		2	2		1		1	2	2	2	1	2		1
18/03/2023		1	3		1	1		3		1		1		1			2					1	1		1			1	2		1		1		2	2	1	1		1		3	2	3	1	1			1
18/03/2023		1	1		1	1		1		1		1		1			3					1	1		1			2	1		1		1		2	3	1	1		1		3	1	2	1	1			1
18/03/2023		1	3		1	1		2		1		1		1			1					1	1		1			1	3		1		1		2	2	2	1		2		3	2	2	1	1			1
2023-12-10		1	3		1	2		1		2		1		1		1	1		1	1		1	1		1	2		1	3		1		2		2	2	1	1		1		3	2	1	2	1			1
2023-12-10		1	4		1	2		2		3		1		1		2	2	2	1	1		1	1		1	2		1	3		1		5		1		3	2		1		1	2	2	2	1	2	3	1
2023-12-10		1	2		1	3		1		2		1		1		1	1					1	1		1			1	2		1		1		2	1	1	1		1		1	2	3	1	1	2	3	1
2022-12-10		2	3		1	2		2		1		1		1			2					1	1		1			1	3		1		1		1		1	1		1		1	2	3	2	1	2	3	1
2022-12-10		1	3		1	1		4		1		1		1		1	1	1	1			1	1		1	2		1	3		1		1		1		1	1		1		3	2	1	2	1			1
2022-12-10		1	2		1	2		1		1		1		1		1	2			2		1	1		1	2		1	1		1		1		2	2	1	1		1		1	1	3	1	1	2	3	1
2023-12-10		1	2		1	2		4		1		1		1		1	1	1	1	1		1	1		1	2		1	3		1		1		2	2	1	1		1		1	2	3	1	1	2	3	1
2022-12-10		2	3		1	2		4		2		1		1			1	1				1	1		1			1	2		1		2		1		1	1		1		1	2	3	2	1			1
2022-12-10		2	4		1	1		4		2		1		1		1	1	1	1	1		1	1		1			2	3		1		2	4	2	3	1	1		1		1	2	1	1	1			1
2022-12-10		1	3		1	2		3		2		1		1		1	1					1	1		1			1	3		1		1		1		1	1		1		1	2	1	2	1			1
2022-12-10		1	3		1	2		2..		2		1		1		1	1					1	1		1			1	3		1		5		1		1	1		1		1	1	3	1	1			2
2022-12-10		1	3		1	3		4		2		1		1			2					1	2		1			1	3		1		1		1		1	3		1		1	2	2	2	1	3		1
2022-12-10		1	3		1	1		2..		3		1		1		1	1					1	1		1			1	3		1		1		2	2	1	1		1		2	2	1	1	1			1
2022-12-10		1	4		1	1		2		3		1		1			1					1	1		1			1	3		1		2		2	2	1	1		1		2	2	2	1	1			1
2022-11-10		1	4		1	1		1		3		1		1			1	1				1	1		1			1	2		1		2		1		1	1		1		1	2	1	1	1			1
2022-11-10		1	4		1	1		2		3		1		1			1					1	2		1			1	3		1		3		1		1	1		1		1	2	2	1	1	2		1
2022-11-10		2	4		1	1		1		3		1		1		1	2					1	1		1			2	3		1		1		2	3	3	1		1		1	2	2	2	1			2
2022-11-10		2	4		1	1		2		3		1		1			1		1			1	1		1			2	1		1		2		2	3	3	1		1		1	2	2	1	3			2
2022-11-10		2	3		1	1		1		3		1		1		2	3		1			1	1		1	2		1	3		1		2		2	1	3	1		1		1	2	2	1	1			1
2022-11-10		1	3		1	1		3		3		1		1		1	1	1	1			1	1		1	2		1	3		1		1	2	2	2	1	2		1		1	2	3	2	2			1
2022-11-10		1	4		1	1		4		3		1		1		1	1	1	1			1	1		1	2		2	2		2		2	3	2	3	1	1		1		1	2	2	2	2			1
2022-09-10		1	3		1	2		2		2		1		1		2		2				1	1		1	2		1	2		1		5		1		1	1		1		1	2	2	1	1			1
2022-09-10		1	3		1	3		4		2		1		1		1	2		1			1	1		1			1	2		1		1	2	1		2	4		3		2	2	3	2	1	2		1
2022-09-10		2	3		1	3		1		2		1		1		1		1				1	1		1			1	3		1		2		1		1	1		1		1	1	2	1	1			1
2022-09-10		1	2		1	3		4		2		1		1		1	2	1				1	1		1			1	3		1		2		2	2	3	3		1		1	2	2	2	1	2		1
2022-09-10		1	4		1	2		4		3		1		1		1		2		1		1	1		1			1	2		1		2		1		2	1		1		2	2	3	2	1	2		1
2022-09-10		1	4		1	1		1		3		1		1		2		1				1	1		1	2		1	3		1		1	3	1		1	1		1		1	2	1	2	1	2		1
2022-09-10		1	4		1	3		4		2		1		1				1				1	1		1			1	3		1		1		1		2	1		1		3	2	3	2	1	2		1
2022-09-10		1	3		1	3		2		2		1		1		1	1	1	1	1		1	2		1			1	1		1		4		1		1	1		1		1	2	3	1	1	2	3	1
13/10/2022		2	3		1	2		3		2		2		1		1	2			1		1	1		1	2		1	2		2		2		2	2	2	3		1		1	2	3	2	1	2		2
13/10/2022		1	1		1	2		1		2		2		1			1					1	1					1	2		1		1		2	2	1	1		1		1	2	3	2	1	2	3	1
13/10/2022		2	3		1	2		1		2		2		1		1	1			1		1	1		1			1	2		1		2		2	2	2	2		1		1	2	2	2	1			2
13/10/2022		1	4		1	1		3		3		2		1		2	2					1	1		1			2	3		1		2		2	3	3	1		1		1	2	3	2	2			1
13/10/2022		1	2		1	2		3		2		2		1		1	2					1	1		1			1	3		1		1	2	1		1	1		1		1	2	3	1	1	2		1
13/10/2022		1	3		1	3		2		2		2		1		1	1					1	1		1			1	3		1		1		1		2	1		1		1	1	2	2	1			2
13/10/2022		1	3		1	1		2..		2		2		1		1				1		1	1		1	2		1	3		1		5		1		1	1		1		1	2	3	1	1	2		1
13/10/2022		1	4		1	1		2		2		2		1						3		1	1		2			1	3		2		2		2	2	1	2		1		1	2	2	2	1			1
13/10/2022		1	3		2	1		3		2		2		1		1	2					1	1		1			2	3		1		1		2	1	1	1		1		1	2	1	1	3			1
13/10/2022		1	2		1	2		2		2		2		1		3						1	1		1			1	3		1		1		2	2	2	1		1		2	2	3	2	1			2
13/10/2022		1	3		1	1		3		3		2		1		1	1					1	1		1			1	3		1		1		1		1	1		1		1	2	1	2	1			1
14/10/2022		1	2		1	2		2		1		1		1		1	1		1			1	1		1	2		2	3		1		1		2	3	1	4		1		1	2	3	2	2			1
14/10/2022		1	3		1	2		1		1		1		1		4		4		4	1	1	1		1	2		2	3		1		2		2	3	1	1		1		1	2	2	1	1			1
14/10/2022		1	3		1	2		4		2		1		1		1	1		1	1	1	1	1		1	2	3	1	3		1		2		2	2	2	1		1		2	2	3	1	1	2		1
14/10/2022		2	3		1	2		2		2		1		1		1			1			1	1		1	2		2	3		1		2		2	3	3	1		1		1	2	3	1	1	2	3	1
14/10/2022		1	2		1	2		2		1		1		1						1		1	1		2			2	3		1		2		2	2	3	1		1		1	2	3	1	1	2	3	1
14/10/2022		1	4		1	1		1		3		1		1			1		1	1		1	1		1	2		1	3		1		5		2	2	3	1		1		1	2	3	2	1	2	3	1
14/10/2022		2	2		1	2		2		1		1		1		1	1		1	1		1	1		1	2		1	3		1		2		1		1	1		1		1	1	3	1	1	2	3	2
14/10/2022		2	2		1	1		2		2		1		1		1			1	1		1	1		1	2		1	3		1		2		1		3	1		1		1	1	3	1	1	3		1
2022-11-10		1	3		1	1		4		2		1		1		1	1					1	1		1			2	2		1		2	3	2	3	2	1		1		1	2	3	2	1	2	3	1
21/12/2022		1	2		1	3		1		1		4		2		1	1		1	1		1	1		1	2		1	3		1		5		1		1	1		1		1	2	3	1	1	2	3	1
21/12/2022		2	3		1	2		1		1		4		2				3				1	1		1			2	3		1		2	3	2	3	1	1		1		1	2	3	1	1	2	3	1
21/12/2022		2	2		1	3		2		1		4		2		1	1	1	1			1	1		1	2		2	1		1		1		2	3	1	2		1		1	2	2	2	1			1
21/12/2022		1	2		1	3		1		1		4		2		3	1	4				1	1		1	2		1	3		1		2	3	1		2	2		1		1	2	3	2	1			1
21/12/2022		2	4		1	2		3		3		4		2				2				1	1		1			1	3		1		5		1		2	1		1		1	2	3	1	1	2	3	1
14/01/2023		1	3		1	3		3		1		3		2			3					1	1		1			2	3		1		2	3	2	3	2	2		1		1	2	3	2	1			1
14/01/2023		1	3		1	2		4		3		3		2		1	1		1	1		1	1		1	2		2	3		2		2	4	2	1	2	1		1		3	2	2	2	2			1
14/01/2023		1	2		1	3		3		1		3		2		1	1			1		1	1		1	2		1	2		1		5		1		1	1		1		1	2	1	2	1			1
14/01/2023		2	2		1	2		3		2		3		2		1	1		1	1		1	1		1	2		1	2		1		1	2	2	2	2	1		1		1	2	2	2	3			1
14/01/2023		1	2		1	2		3		1		3		2		1	1		1	1	1	1	1		1	2	3	1	3		1		1	4	2	2	2	1		1		1	1	1	1	2			1
14/01/2023		1	3		1	2		4		2		3		2		1	1					1	1		1			1	3		1		2		2	2	1	1		1		3	2	2	2	2			1
14/01/2023		1	3		1	2		4		2		3		2		1	1			1		1	1		1	2		2	2		1		5		2	3	2	1		1		1	2	2	1	1			1
14/01/2023		1	2		1	3		4		1		3		2		1		2	1	1		1	1		1	2	3	1	3		1		5		2	2	2	1		1		1	2	3	2	1			1
14/01/2023		1	3		1	3		1		1		3		2		2	1	3	1	1	1	1	1		1	2	3	1	3		1		2	3	1		2	1		1		2	2	1	1	2			1
2023-09-01		1	3		1	1		1		2		3		2		1	1	1	1	1	1	1	1		1	2	3	1	3		1		2		2	2	2	1		1		1	2	2	2	1	3		1
2023-12-01		1	3		1	2		3		3		3		2		1	1	3	1	1		1	1		1	2		1	3		1		3	4	1		2	1		1		1	2	3	1	1	2		1
2023-11-10		1	3		1	1		4		2		3		2		1	1			1		1	1		1	2		1	2		1		5		2	2	2	1		1		1	2	3	2	1	2		1
15/01/2023		1	2		1	2		3		2		3		2		1	1		1			1	1		1	2		1	2		1		5		2	2	2	1		1		1	2	3	2	1	2		1
15/01/2023		2	3		1	1		4		2		3		2		1	1		1	1		1	2		1	2		2	3		1		2		2	3	1	1		1		2	2	3	1	1	2		1
15/01/2023		2	2		1	1		3		1		3		2			1		1	2		1	2		1	2		2	3		1		5		2	2	2	1		1		1	2	3	1	1	2		1
18/01/2023		1	3		1	1		4		2		3		2		1	1	2		1	1	1	1		1	2	3	1	2		1		2		1		3	1		1		1	2	3	1	1	2		1
22/01/2023		1	3		1	2		4		2		3		2		1				1	1	1	1		1	2	3	2	3		1		5		2	2	2	1		1		1	2	3	1	1	2		1
22/01/2023		1	3		1	2		4		2		3		2		1		1		1		1	1		1	2		1	3		1		1	2	2	2	2	1		1		1	2	3	2	1	2		1
19/01/2023		1	3		1	2		4		2		3		2		1	1			3		1	1		1	2		1	3		1		5		2	2	2	1		1		3	2	3	1	1	2		1
19/01/2023		1	3		1	3		1		1		3		2		1	1	3	1	2	1	1	1		1	2	3	2	2		2		2		2	2	1	1		1		1	2	3	2	1	2		1
19/01/2023		1	3		1	1		4		2		3		2			2	2	1			1	1		1	2		2	3		1		5		2	2	1	2		1		1	2	1	2	2			1
17/01/2023		1	4		1	1		4		3		3		2		1	1	2		1		1	1		1	2		2	3		1		2		2	3	1	1		1		1	2	1	1	1			1
17/01/2023		1	3		1	2		3		2		3		2				3				1	1		1	2		2	3		1		5		2	3	1	1		1		1	2	1	1	2			1
2023-07-01		2	3		1	1		4		1		3		2		1	1		1	1		1	1		1	2		1	3		1		5		1		1	1		1		1	2	2	2	1	2		2
2023-07-01		1	3		1	1		1		3		3		2			1		1	2		1	1		1	2	3	1	3		1		5		2	2	1	1		1		1	2	2	1	1			1
2023-07-01		1	4		1	3		3		3		3		2		1	1	2		1	1	1	1		1	2	3	2	3		1		5		2		1	1		1		1	2	1	1	2			1
2013-07-01		2	4		1	1		3		3		3		2		1				1		1	1		1			1	3		1		1	2	1		1	1		1		2	2	3	1	1	2		1
2023-07-01		1	3		1	1		2..		2		3		2		1						1	1		1			1	3		1		5		1		2	1		1		1	1	3	1	1	2		1
2023-07-01		1	4		1	1		2..		3		3		2		1	1		1	2		1	1		1			1	1		1		1	2	1		1	1		1		1	1	2	1	1	2		1
2023-07-01		1	3		1	3		3		2		3		2		3	1	3				1	2		1			1	2		1		1	2	2	2	2	1		1		1	2	3	2	1	2		1
2023-07-01		1	3		1	2		4		2		3		2		3	1	4			1	1	1		1	2	3	1	1		1		1	2	2	2	2	2		2		1	1	3	1	1	2		1
13/1/2023		1	4		1	2		3		3		3		2			1	3				1	2		1			2	2		1		1	2	2	2	3	1		1		1	1	3	1	1	2		1
13/1/2023		1	3		1	3		2..		1		3		2		2	3	4				1	2		1	2		2	2		1		5		2	3	2	1		1		2	2	3	1	1	2		1
13/1/2023		1	3		1	1		3		2		3		2		1	1	2				1	1		1			1	3		1		1	2	2	2	1	1		1		2	2	3	1	1	2		1
13/1/2023		1	4		1	1		4		3		3		2				4				1	1		1	2		2	3		1		1		2	2	1	1		1		2	2	3	1	1	2		1
2023-02-01		1	3		1	3		2..		1		3		2		1	4	4		4		1	1		1	2		1	1		1		2		2	1	3	1		1		1	2	3	1	1	3		1
2023-06-01		1	4		1	3		2..		3		3		2		1	1	1				1	1		1			1	3		1		1	2	1		1	1		1		1	2	3	1	1	2		1
13/1/2023		1	4		1	3		2..		3		3		2			1	1	1			1	1		1	2		2	2		1		1		2	3	1	1		1		1	2	3	1	1	2		1
28/12/2022		1	3		1	3		1		3		3		2		1	1	1	1	3		1	1		1	2		1	2		1		1	2	2	1	3	1		1		1	2	3	1	1	2		1
2022-10-12		1	3		1	1		4		2		4		2				1				1	1		1			1	3		1		1		1		3	1		1		1	2	3	1	1	2	3	1
2023-06-01		1	2..		1	3		2..		3		3		2				1				1	1		1			1	3		1		2		1		3	1		1		1	2	1	1	1			1
2023-06-01		1	4		1	2		2		2		3		2		1	1	4	1			1	1		1	2		2	2		1		5		2	3	2	1		1		1	2	2	1	1	2	3	1
2023-06-01		1	4		1	1		4		3		3		2		1	1	2				1	2		1			1	3		1		1	3	1		1	1		1		3	2	3	2	1	3		1
2023-06-01		1	4		1	3		2		3		3		2				2				1	2		1			1	3		1		2	3	1		1	1		1		1	2	3	2	1			1
2027-08-01		1	2		1	2		1		1		4		2		1	1	4				1	1		1			1	3		1		1	2	1		1	1		1		1	2	3	2	1	2	3	1
2023-08-01		1	4		1	1		1		1		4		2		4	1	4				1	1		1			1	3		1		1		1		1	1		1		1	1	3	1	1	2	3	1
2023-08-01		1	4		1	2		2		1		4		2				3				1	2		1			1	3		1		2	4	1		1	4		1		1	1	3	2	2			1
2023-08-01		1	4		1	2		1		3		4		2				1				1	2		1			1	3		1		1		2	2	2	2		1		1	2	3	2	1			1
2023-08-01		1	4		1	1		3		3		4		2		1	2	3				1	1		1			1	3		1		1		1		1	4		1		1	2	3	2	1			1
2023-08-01		1	4		1	2		3		1		4		2		4	1	4	1	2	1	1	1		1	2	3	2	3		1		5		2	2	1	1		1		1	2	2	2	2			1
2023-08-01		1	4		1	1		3		3		4		2				2		2		1	1		1			1	3		1		5		1		1	1		1		1	2	3	1	3			1
18/03/2023		2	2		1	3		4		1		1		1			1		1			1	1		1	2		2	3		1		1	2	2	3	3	1		1		1	2	3	1	1	2	3	1
[truncated: 6 more columns]
